# Supplementary material for: Liraglutide Attenuates Aortic Valve Calcification in a High-Cholesterol-Diet-Induced Experimental Calcific Aortic Valve Disease Model in Apolipoprotein E-Deficient Mice
Source: J Cardiovasc Dev Dis. 2023 Sep 6;10(9):386. doi: 10.3390/jcdd10090386 (PMC10531705; doi:10.3390/jcdd10090386)
Supplement: Supplementary file 1 [file jcdd-10-00386-s001.zip]

Archive with 1 entries (1 files):
- jcdd-2545027-supplementary.pdf
